# Supplementary material for: Intestinal Permeability and Dysbiosis in Female Patients with Recurrent Cystitis: A Pilot Study
Source: J Pers Med. 2022 Jun 20;12(6):1005. doi: 10.3390/jpm12061005 (PMC9225239; doi:10.3390/jpm12061005)
Supplement: Supplementary file 1 [file jpm-12-01005-s001.zip]

Archive with 1 entries (1 files):
- jpm-1729873-supplementary.pdf
